# Supplementary material for: Probing conformational changes during activation of ASIC1a by an optical tweezer and by methanethiosulfonate-based cross-linkers
Source: PLoS One. 2022 Jul 8;17(7):e0270762. doi: 10.1371/journal.pone.0270762 (PMC9269482; doi:10.1371/journal.pone.0270762)
Supplement: S1 Data — (XLSX) [file pone.0270762.s010.xlsx]

## Sheet: Fig1E
Light induced current
pH5	1	1	1	1	1	1	1	1	1	1	1
440 nm light I428C	0.0667448	0.316847	0.00295671	0.0447868	0.0252101	0.0298178	0.0434189	0.168427	0.0513533	0.0772363	0.0471888
440 nm light G430C	0.001	0.0007	0.0021	0.0009	0.0995	0.0009	0.0114	0.058	0.0378	0.0001	0.0118
Absolute values I428C
	Cell 1	Cell 4	Cell 6	Cell 1	Cell 2	Cell 4	Cell 6	Cell 7	Cell 8	Cell 9	Cell 12	Mean	n	SEM
pH5	-5.2906e-09	-2.0834e-08	-2.8688e-08	-3.0212e-08	-5.95e-09	-8.673e-09	-1.134e-08	-6.9407e-09	-9.3474e-09	-1.621e-08	-9.3484e-09	-1.3894e-08	11	2.5701e-09
440nm	-3.5312e-10	-6.6012e-09	-8.4822e-11	-1.3531e-09	-1.5e-10	-2.5861e-10	-4.9237e-10	-1.169e-09	-4.8002e-10	-1.252e-09	-4.4114e-10	-1.14867e-09	11	5.35636e-10
Absolute values G430C
	Cell 1	Cell 2	Cell 3	Cell 1	Cell 2	Cell 5	Cell 7	Cell 8	Cell 1	Cell 2	Cell 3	Mean	n	SEM
pH5	-4.51e-08	-1.68e-08	-1.37e-08	-2.18e-08	-1.87e-10	-1.03e-08	-2.46e-09	-4.29e-10	-1.98e-10	-7.93e-08	-8.65e-09	-1.8084e-08	11	6.95769e-09
440nm	-4.57e-11	-1.11e-11	-2.93e-11	-1.98e-11	-1.86e-11	-9.48e-12	-2.81e-11	-2.49e-11	-7.49e-12	-5.66e-12	-1.02e-10	-2.74664e-11	11	7.87369e-12
												0.00151882

## Sheet: Fig2A
Light-induced current amplitude, normalized to IpH5 in same cell
12 min	20 min	BMA incubation time
0.07	0.0318
0.32	0.0872
0	0.3603
0.04	0.3954
0.03	0.0178
0.03	0.0282
0.04	0.0371
0.17	0.0291
0.05	0.0261
0.08
0.05

## Sheet: Fig2B
Light-induced current amplitude, normalized to IpH5 in same cell
10μM	20μM	40μM	BMA concentration
0.0318	0.0038	0.0065
0.0872	0.0127	0.0299
0.3603	0.017	0.033
0.3954	0.0064	0.0092
0.0178	0.0054	0.0113
0.0282	1.0121
0.0371	0.4645
0.0291	0.1219
0.0261

## Sheet: Fig2C
Light-induced current amplitude, normalized to IpH5 in same cell
10µM BMA					20µM BMA					40µM BMA
Light-induced		No light-induced			Light-induced		No light-induced			Light-induced		No light-induced
pH5	440nm	pH5	440nm		pH5	440nm	pH5	440nm		pH5	440nm	pH5	440nm
1	0.0318285	1	0.00757096		1	0.00383936	1	0.0211972		1	0.00647622	1	0.00740238
1	0.0871574	1	0.000656225		1	0.0127486	1	0.0041392		1	0.0299475	1	0.0397109
1	0.360318	1	0.00434635		1	0.0169566	1	0.0388353		1	2.95478	1	0.0131368
1	0.395351	1	0.0270104		1	0.00644752	1	0.0049329		1	0.0329872	1	0.0358139
1	0.0178041	1	0.0376984		1	0.00542374	1	0.000271706		1	0.00923825	1	0.64785
1	0.0281999	1	0.0174757		1	1.01205	1	0.00214647		1	0.0113012	1	0.00674647
1	0.0371396	1	0.00998078		1	0.464493	1	0.395985				1	0.0503973
1	0.0291132	1	0.172201		1	0.121932	1	0.00787866				1	0.00736572
1	0.0261434	1	0.141898				1	0.0165542				1	0.000341723
		1	0.00424233				1	0.041214				1	0.0154121
		1	0.0150803				1	0.0599435				1	0.0349346
		1	0.219518				1	0.191528				1	0.0197108
		1	0.051122				1	0.00654324				1	0.0227258
		1	0.0369448				1	0.0243299				1	0.0243062
		1	0.00914517				1	2.34841				1	0.0809538
		1	0.341057				1	0.340067				1	0.0071887
		1	0.0258227									1	0.00594133
												1	0.0178814
												1	0.0181201
												1	0.0209954
												1	0.000894347
												1	0.00212991
												1	0.0181428

## Sheet: Fig2D
Current amplitude (A) induced by 440nm light or pH5
10µM BMA			20µM BMA			40µM BMA
pH5.0	440nm		pH5.0	440nm		pH5.0	440nm
-1.24e-09	-9.42e-12		-6.02e-09	-2.31e-11		-4.46e-09	-3.3e-11
-6.87e-09	-4.51e-12		-1.84e-09	-3.89e-11		-3.84e-10	-1.52e-11
-2.45e-10	-1.06e-12		-1.37e-08	-5.66e-11		-1.38e-09	-1.82e-11
-1.03e-09	-2.77e-11		-2.18e-09	-8.48e-11		-8.19e-09	-5.31e-11
-2.02e-09	-7.6e-11		-2.59e-09	-1.28e-11		-1.4e-09	-5e-11
-3.91e-10	-6.83e-12		-6.82e-09	-1.85e-12		-4.54e-11	-2.94e-11
-2.96e-10	-2.96e-12		-1.9e-09	-4.08e-12		-9.29e-09	-6.27e-11
-3.81e-10	-6.56e-11		-1.15e-08	-1.47e-10		-5.02e-10	-2.53e-11
-4.34e-10	-6.16e-11		-1.61e-10	-6.39e-11		-2.34e-09	-1.72e-11
-3.36e-09	-1.43e-11		-7.56e-09	-5.96e-11		-3.1e-10	-1.06e-13
-2.44e-09	3.68e-11		-4.19e-09	-6.94e-11		-3.09e-09	-9.24e-11
-2.57e-10	-5.63e-11		-1.72e-09	-7.07e-11		-9.76e-10	-1.5e-11
-5.25e-10	-2.68e-11		-6.02e-10	-3.61e-11		-4.09e-10	-1.43e-11
-2.84e-10	-1.05e-11		3.61e-11	-6.91e-12		-6.88e-10	-1.36e-11
-2.91e-09	-9.26e-11		-1.38e-09	-9.01e-12		-3.57e-09	-8.1079e-11
-1.41e-09	-1.29e-11		-5.74e-09	-9.73e-11		-1.13e-09	-2.74e-11
-1.17e-09	-1.02e-10		-3.1e-09	-4.83e-11		-8.83e-10	-7.15e-11
-1.56e-10	-5.62e-11		-1.48e-09	-3.6e-11		-6.78e-09	-4.87e-11
-6.04e-10	-2.06e-10		-3.46e-09	-1.87e-11		-3.55e-09	-2.11e-11
-7.83e-10	-3.09e-10		-1.87e-11	-4.4e-11		-1.26e-09	-2.26e-11
-1.21e-08	-2.15e-10		-1.6e-10	-1.62e-10		-1.25e-09	-2.26e-11
-2.63e-09	-7.43e-11		-1.61e-09	-7.5e-10		-9.85e-10	-2.0679e-11
-3.42e-09	-1.27e-10		-7.99e-10	-2.72e-10		-1.17e-08	-1.05e-11
-1.15e-08	-3.36e-10		-2.49e-09	-3.04e-10		-1.05e-10	-3.1e-10
-4.57e-09	-1.18e-10					-3.92e-09	-1.29e-10
-1.22e-08	-3.18e-10					-2.23e-09	-4.76e-12
						-2.59e-09	-4.7e-11
						-7.66e-09	-7.07e-11
						-1.08e-08	-1.22e-10

## Sheet: Fig2E
Light-induced current under different ionic conditions
pH5	Light-induced current (Na+)	Light-induced current (NMDG+)	Light-induced current (Na+)
1	0.17	0.01	0.03
1	0.05	0	0.02
1	0.08	0	0.03
1	0.07	0.01	0.05
1	0.03	0.01	0.02
1	0.05	0.01	0.01
1	0.04	0.01	0.04
sequential, from left to right, in each experiment

## Sheet: Fig4B
									*
	Wavelength: 440nm							mean	n	SEM	t-test							Ratio
1	hASIC1a wt (212G)	pH 6.4/pH5	0.83	0.77	0.79	0.66		0.7625	4	0.031499	0.0743227	(pH6.4/pH5(440nm))/(pH6.4/pH5(ctrl))	0.879518	0.974026	0.797468	0.924242		0.893814
		pH6.4(440nm)/pH5 (440nm)	0.73	0.75	0.63	0.61		0.68	4	0.0304138
2	R64C	pH 6.4/pH5	0.21	0.25	0.7			0.386667	3	0.128265	0.421059	(pH6.4/pH5(440nm))/(pH6.4/pH5(ctrl))	3.28571	1.8	0.8			1.9619
		pH6.4(440nm)/pH5 (440nm)	0.69	0.45	0.56			0.566667	3	0.056634
3	Y67C	pH 6.4/pH5	0.44	0.77	0.66			0.623333	3	0.0792091	0.253732	(pH6.4/pH5(440nm))/(pH6.4/pH5(ctrl))	2.56818	1.09091	1.24242			1.63384
		pH6.4(440nm)/pH5 (440nm)	1.13	0.84	0.82			0.93	3	0.0817856
4	H72C	pH 6.4/pH5	0.81	0.64	0.97	0.65		0.7675	4	0.0674884	0.552651	(pH6.4/pH5(440nm))/(pH6.4/pH5(ctrl))	1.03704	1.54688	0.659794	1.61538		1.21477
		pH6.4(440nm)/pH5 (440nm)	0.84	0.99	0.64	1.05		0.88	4	0.079136
5	T419C	pH 6.4/pH5	0.19	0.41	0.68	0.86	0.53	0.534	5	0.102239	0.762655	(pH6.4/pH5(440nm))/(pH6.4/pH5(ctrl))	2	1.90244	1.08824	0.651163	0.754717	1.41046
		pH6.4(440nm)/pH5 (440nm)	0.38	0.78	0.74	0.56	0.4	0.572	5	0.0743182
6	E421C
7	K423C	pH 6.4/pH5	0.21	0.46	0.33			0.333333	3	0.0589413	0.477292	(pH6.4/pH5(440nm))/(pH6.4/pH5(ctrl))	1.09524	0.521739	1			0.872326
		pH6.4(440nm)/pH5 (440nm)	0.23	0.24	0.33			0.266667	3	0.0259629
8	A425C	pH 6.4/pH5	0.79	0.56	0.28			0.543333	3	0.120401	0.886499	(pH6.4/pH5(440nm))/(pH6.4/pH5(ctrl))	1.13924	0.696429	1.07143			0.969033
		pH6.4(440nm)/pH5 (440nm)	0.9	0.39	0.3			0.53	3	0.152534
9	E427C	pH 6.4/pH5	0.6	0.52	0.71			0.61	3	0.0449691	0.821826	(pH6.4/pH5(440nm))/(pH6.4/pH5(ctrl))	0.933333	1.01923	1.07042			1.00766
		pH6.4(440nm)/pH5 (440nm)	0.56	0.53	0.76			0.616667	3	0.0589413
10	I428C	pH 6.4/pH5	0.29	0.54	0.76			0.53	3	0.110855	0.919155	(pH6.4/pH5(440nm))/(pH6.4/pH5(ctrl))	1.51724	0.944444	0.802632			1.08811
		pH6.4(440nm)/pH5 (440nm)	0.44	0.51	0.61			0.52	3	0.0402768
11	G430C	pH 6.4/pH5	0.49	0.89	0.43			0.603333	3	0.117883	0.455217	(pH6.4/pH5(440nm))/(pH6.4/pH5(ctrl))	1.28571	0.853933	2.06977			1.40314
		pH6.4(440nm)/pH5 (440nm)	0.63	0.76	0.89			0.76	3	0.0612826
12	G433C	pH 6.4/pH5	0.81	0.64	0.5	0.68		0.6575	4	0.0552692	0.478761	(pH6.4/pH5(440nm))/(pH6.4/pH5(ctrl))	0.839506	1.25	0.46	0.926471		0.868994
		pH6.4(440nm)/pH5 (440nm)	0.68	0.8	0.23	0.63		0.585	4	0.107034

## Sheet: Fig4C
	Wavelength: 440nm									mean	n	SEM	t-test									Ratio
1	E97C D347C	pH6/pH5	0.2867	0.1994	0.7028	0.0545	0.0353	0.580417	0.13	0.28416	7	0.0913235	0.158916	(pH6.4/pH5(440nm))/(pH6.4/pH5(ctrl))	1.95326	2.47192	0.649687	2.93761	3.96317	1.58001	1	2.00312
		pH6.4(440nm)/pH5 (440nm)	0.56	0.4929	0.4566	0.1601	0.1399	0.917063	0.13	0.40808	7	0.101261
2	E97C E355C	pH 6.4/pH5	0.214801	0.290732	0.16163	0.114888	0.337606			0.223931	5	0.0364634	0.024413	(pH6.4/pH5(440nm))/(pH6.4/pH5(ctrl))	0.868086	0.910681	0.894179	0.56821	0.759929			0.810289
		pH6.4(440nm)/pH5 (440nm)	0.186465	0.264764	0.144526	0.0652806	0.256556			0.183518	5	0.0331329
3	E97C V354C	pH 6.4/pH5	0.23	0.27	0.21	0.07	0.385701			0.23314	5	0.0455164	0.483925	(pH6.4/pH5(440nm))/(pH6.4/pH5(ctrl))	0.652174	2.51852	1.38095	1.71429	0.726674			1.56648
		pH6.4(440nm)/pH5 (440nm)	0.15	0.68	0.29	0.12	0.280279			0.304056	5	0.0893771
4	E235C E355C	pH 6.4/pH5	0.47	0.24	0.16	0.19	0.26			0.264	5	0.0487114	0.634027	(pH6.4/pH5(440nm))/(pH6.4/pH5(ctrl))	0.680851	1.25	1	1	1			0.982713
		pH6.4(440nm)/pH5 (440nm)	0.32	0.3	0.16	0.19	0.26			0.246	5	0.027655
5	T236C D351C	pH 6.0/pH5	0.387049	0.279231	0.31913	0.256685	0.440626			0.336544	5	0.0305609	0.981913	(pH6.4/pH5(440nm))/(pH6.4/pH5(ctrl))	0.899268	0.691368	1.80696	0.798292	0.799199			1.04897
		pH6.4(440nm)/pH5 (440nm)	0.34806	0.193051	0.576655	0.204909	0.352147			0.334965	5	0.0619467
6	D237C E355C	pH 6.4/pH5	0.56	0.33	0.52	0.34	0.22	0.27	0.31	0.364286	7	0.0444861	0.605732	(pH6.4/pH5(440nm))/(pH6.4/pH5(ctrl))	0.928571	1.0303	1.10555	1.18018	0.954545	1.03704	0.903226	1.06115
		pH6.4(440nm)/pH5 (440nm)	0.52	0.34	0.574888	0.401262	0.21	0.28	0.28	0.372307	7	0.0469735
7	D237C F257C	pH 6.4/pH5	0.52	0.54	0.53	0.62	0.13			0.468	5	0.0772218	0.449483	(pH6.4/pH5(440nm))/(pH6.4/pH5(ctrl))	1.32692	0.907407	1.07547	0.774194	3.46154			1.021
		pH6.4(440nm)/pH5 (440nm)	0.69	0.49	0.57	0.48	0.45			0.536	5	0.0387402
8	D237C I312C	pH 6/pH5	0.469133	0.43693	0.904959	0.600683				0.602926	4	0.092427	0.998467	(pH6/pH5(440nm))/(pH6/pH5(ctrl))	1.5013	0.915268	0.62823	1.23195				1.06919
		pH6.4(440nm)/pH5 (440nm)	0.704311	0.399907	0.568522	0.740012				0.603188	4	0.0668353
9	D237C E315C	pH 6.4/pH5	0.7889	0.6589	0.3334					0.593733	3	0.11061	0.768846	(pH6.4/pH5(440nm))/(pH6.4/pH5(ctrl))	1.16998	0.721657	0.870126					0.920589
		pH6.4(440nm)/pH5 (440nm)	0.923	0.4755	0.2901					0.562867	3	0.153381
10	K246C D347C	pH 5.5/pH5	0.192742	0.2856	0.270037					0.24946	3	0.0234436	0.291902	(pH5.5/pH5(440nm))/(pH5.5/pH5(ctrl))	1.78506	0.919101	1.3291					1.34442
		pH5.5(440nm)/pH5 (440nm)	0.344057	0.262496	0.358906					0.32182	3	0.0244705
11	D351C F257C	pH 6.0/pH5	0.54	0.6	0.66	0.46				0.565	4	0.0369966	0.728121	(pH6.0/pH5(440nm))/(pH6.0/pH5(ctrl))	1.46296	0.95	0.727273	1.21739				1.04675
		pH6.0(440nm)/pH5 (440nm)	0.79	0.57	0.48	0.56				0.6	4	0.0575543
12	D296C E359C	pH 6.4/pH5	0.692333	0.666824	0.63					0.663052	3	0.0147726	0.610868	(pH6.4/pH5(440nm))/(pH6.4/pH5(ctrl))	0.96349	1.05967	1.03175					1.0183
		pH6.4(440nm)/pH5 (440nm)	0.667056	0.706614	0.65					0.674557	3	0.013691
13	I137C K396C	pH 6.4/pH5	0.33	0.34	0.58					0.416667	3	0.0667222	0.721764	(pH6.4/pH5(440nm))/(pH6.4/pH5(ctrl))	1.12121	1.55882	0.793103					1.15771
		pH6.4(440nm)/pH5 (440nm)	0.37	0.53	0.46					0.453333	3	0.0378104
14	I137C E403C	pH 6.4/pH5	0.35	0.42	0.35	0.36				0.37	4	0.0145774	0.214419	(pH6.4/pH5(440nm))/(pH6.4/pH5(ctrl))	1.08571	1.16667	1.8	1.02778				1.35079
		pH6.4(440nm)/pH5 (440nm)	0.38	0.49	0.63	0.37				0.4675	4	0.0524851

## Sheet: Fig4D
	Wavelength: 440nm								mean	n	SEM	t-test	Mean ratio
1	hASIC1a wt (212G)	pH5/pH5	1	1	1	1			1	4	0	0.00566198	0.498545
		IpH5(440nm)/IpH5(ctrl)	0.428328	0.669	0.34787	0.54898			0.498545	4	0.0608441
2	R64C	pH5/pH5	1	1	1				1	3	0	0.0289868	0.444912
		IpH5(440nm)/IpH5(ctrl)	0.28	0.440136	0.614599				0.444912	3	0.0788899
3	Y67C	pH5/pH5	0.44	0.77	0.66				0.623333	3	0.0792091	0.253732	1.49198
		IpH5(440nm)/IpH5(ctrl)	1.13	0.84	0.82				0.93	3	0.0817856
4	H72C	pH5/pH5	1	1	1	1			1	4	0	0.212508	0.713896
		IpH5(440nm)/IpH5(ctrl)	0.686409	0.483694	1.23462	0.450856			0.713896	4	0.156943
5	T419C	pH5/pH5	1	1	1	1	1	1	1	6	0	0.708295	0.894434
		IpH5(440nm)/IpH5(ctrl)	0.570284	0.680843	0.14242	1.966	1.35098	0.656076	0.894434	6	0.243226
6	E421C	pH5/pH5
		IpH5(440nm)/IpH5(ctrl)
7	K423C	pH5/pH5	1	1	1				1	3	0	0.721286	1.06598
		IpH5(440nm)/IpH5(ctrl)	0.85814	1.38232	0.957467				1.06598	3	0.131252
8	A425C	pH5/pH5	1	1	1				1	3	0	0.252608	0.65
		IpH5(440nm)/IpH5(ctrl)	0.21	0.87	0.87				0.65	3	0.179629
9	E427C	pH5/pH5	1	1	1				1	3	0	0.345948	0.758546
		IpH5(440nm)/IpH5(ctrl)	0.596086	0.528038	1.15151				0.758546	3	0.161228
10	I428C	pH5/pH5	1	1	1				1	3	0	0.117593	0.636733
		IpH5(440nm)/IpH5(ctrl)	0.824073	0.716127	0.37				0.636733	3	0.111826
11	G430C	pH5/pH5	1	1	1				1	3	0	0.259982	0.700115
		IpH5(440nm)/IpH5(ctrl)	0.556353	0.462266	1.08173				0.700115	3	0.157362
12	G433C	pH5/pH5	1	1	1	1			1	4	0	0.00443482	0.467895
		IpH5(440nm)/IpH5(ctrl)	0.596527	0.274129	0.506069	0.494854			0.467895	4	0.0593061

## Sheet: Fig4E
	Wavelength: 440nm									mean	n	SEM	t-test	Mean ratio
1	E97C D347C	pH5/pH5	1	1	1	1	1	1	1	1	7	0	0.0523412	0.526947
		IpH5(440nm)/IpH5(ctrl)	0.42	0.44	0.15095	0.150032	1.6641	0.422264	0.441283	0.526947	7	0.181482
2	E97C E355C	pH5/pH5	1	1	1	1	1			1	5	0	0.007754	0.456249
		IpH5(440nm)/IpH5(ctrl)	0.0693103	0.672253	0.475771	0.660377	0.403531			0.456249	5	0.0982259
3	E97C V354C	pH5/pH5	1	1	1	1	1			1	5	0	0.0216672	0.531657
		IpH5(440nm)/IpH5(ctrl)	0.83564	0.0957052	0.595849	0.425136	0.705954			0.531657	5	0.114596
4	E235C E355C	pH5/pH5	1	1	1	1	1			1	5	0	0.214759	0.803581
		IpH5(440nm)/IpH5(ctrl)	1.30681	0.546571	0.825149	0.665361	0.674016			0.803581	5	0.119273
5	T236C D351C	pH5/pH5	1	1	1	1	1			1	5	0	0.0118772	0.531842
		IpH5(440nm)/IpH5(ctrl)	0.748276	0.57631	0.121674	0.619048	0.593902			0.531842	5	0.0956066
6	D237C E355C	pH5/pH5	1	1	1	1	1	1	1	1	7	0	0.0991171	0.847794
		IpH5(440nm)/IpH5(ctrl)	0.78	0.44	0.966309	0.884921	1.04489	1.01712	0.80131	0.847794	7	0.0722802
7	D237C F257C	pH5/pH5	1	1	1	1	1	1	1	1	7	0	0.0307959	0.46507
		IpH5(440nm)/IpH5(ctrl)	0.0209771	0.163182	0.1258	0.380106	0.201645	1.2696	1.09418	0.46507	7	0.176307
8	D237C I312C	pH5/pH5	1	1	1	1				1	4	0	0.418625	0.796709
		IpH5(440nm)/IpH5(ctrl)	0.839695	1.35426	0.688622	0.304258				0.796709	4	0.188232
9	D237C E315C	pH5/pH5	1	1	1	1	1			1	5	0	0.00156745	0.300227
		IpH5(440nm)/IpH5(ctrl)	0.144554	0.268649	0.510986	0.0678588	0.509089			0.300227	5	0.081797
10	K246C D347C	pH5/pH5	1	1	1	1				1	4	0	0.00183174	0.705967
		IpH5(440nm)/IpH5(ctrl)	0.679627	0.746667	0.757576	0.64				0.705967	4	0.0241937
11	D351C F257C	pH5/pH5	1	1	1	1				1	4	0	0.0204539	0.569505
		IpH5(440nm)/IpH5(ctrl)	0.346072	0.76618	0.481111	0.684659				0.569505	4	0.0827938
12	D296C E359C	pH5/pH5	1	1	1					1	3	0	0.0190983	0.567111
		IpH5(440nm)/IpH5(ctrl)	0.44604	0.635294	0.62					0.567111	3	0.0495586
13	I137C K396C	pH5/pH5	1	1	1					1	3	0	0.0577912	0.527361
		IpH5(440nm)/IpH5(ctrl)	0.335536	0.501749	0.744797					0.527361	3	0.0970288
14	I137C E403C	pH5/pH5	1	1	1	1				1	4	0	0.0057946	0.465859
		IpH5(440nm)/IpH5(ctrl)	0.406519	0.383807	0.381555	0.691557				0.465859	4	0.0653358

[truncated: 25 more sheets: Fig5A, Fig5B, Fig5C, Fig5D, Fig6B, Fig7, Fig8, Fig9, Fig10C, Fig10D, Fig10E, Fig10F, Fig10G, FigS1B, FigS1C, FigS2A, FigS2B, FigS2C, FigS3, FigS4A …]
